# Supplementary material for: Characterization of Six Complete Mitochondrial Genomes and ITS Sequences from Armillaria mellea (Vahl) P. Kumm.: A Phylogenetic Study and Comparative Analysis
Source: Int J Mol Sci. 2026 Apr 10;27(8):3407. doi: 10.3390/ijms27083407 (PMC13116349; doi:10.3390/ijms27083407)
Supplement: Supplementary file 1 [file ijms-27-03407-s001.zip › Table S1.xlsx]

## Sheet: Sheet1
Table S1 Mitogenomes introns of six strains of Armillaria
J4
Number	Gene	Start	End	ExonI	IntronI	ExonII	IntronII	ExonIII	IntronⅢ	ExonⅣ	IntronⅣ	ExonⅤ	IntronⅤ	ExonⅥ	IntronⅥ	ExoⅦ	IntronⅦ	ExonⅧ	IntronⅨ	ExonⅩ	IntronⅩ	ExonⅩⅠ
1	nad5	18803	23125	417	1181	537	1159	1029
2	nad1	27065	35078	302	1442	91	3267	264	2288	360
3	cob	36374	47593	155	2184	210	1788	51	1514	88	1812	52	909	46	2101	310
4	cox2	48924	57532	82	1147	154	2586	91	1557	219	1055	146	1502	70
5	cox3	76063	79808	483	1669	195	1219	180
6	cox1	101897	117521	72	1835	155	2165	251	1317	67	2117	271	1311	72	969	48	1731	115	1499	51	1097	482
7	large subunit	1	13848	1537	1186	4155	5133	1837
8	small subunit	90471	95711	1877	2969	395
NQ9
Number	Gene	Start	End	ExonI	IntronI	ExonII	IntronII	ExonIII	IntronⅢ	ExonⅣ	IntronⅣ	ExonⅤ	IntronⅤ	ExonⅥ	IntronⅥ	ExoⅦ	IntronⅦ	ExonⅧ	IntronⅨ	ExonⅩ	IntronⅩ	ExonⅩⅠ
1	nad5	18803	23125	417	1181	537	1159	1029
2	nad1	27065	35078	302	1442	91	3267	264	2288	360
3	cob	36374	47593	155	2184	210	1788	51	1514	88	1812	52	909	46	2101	310
4	cox2	48924	57532	82	1147	154	2586	91	1557	219	1055	146	1502	70
5	cox3	76063	79808	483	1669	195	1219	180
6	cox1	101893	117517	72	1835	155	2165	251	1317	67	2117	271	1311	72	969	48	1731	115	1499	51	1097	482
7	large subunit	1	13848	1537	1186	4155	5133	1837
8	small subunit	90471	95711	1877	2969	395
QM1
Number	Gene	Start	End	ExonI	IntronI	ExonII	IntronII	ExonIII	IntronⅢ	ExonⅣ	IntronⅣ	ExonⅤ	IntronⅤ	ExonⅥ	IntronⅥ	ExoⅦ	IntronⅦ	ExonⅧ	IntronⅨ	ExonⅩ	IntronⅩ	ExonⅩⅠ
1	nad5	18803	23125	417	1181	537	1159	1029
2	nad1	27065	35078	302	1442	91	3267	264	2288	360
3	cob	36374	47593	155	2184	210	1788	51	1514	88	1812	52	909	46	2101	310
4	cox2	48924	57532	82	1147	154	2586	91	1557	219	1055	146	1502	70
5	cox3	76063	79808	483	1669	195	1219	180
6	cox1	101893	117517	72	1835	155	2165	251	1317	67	2117	271	1311	72	969	48	1731	115	1499	51	1097	482
7	large subunit	1	13848	1537	1186	4155	5133	1837
8	small subunit	90471	95711	1877	2969	395
QM2
Number	Gene	Start	End	ExonI	IntronI	ExonII	IntronII	ExonIII	IntronⅢ	ExonⅣ	IntronⅣ	ExonⅤ	IntronⅤ	ExonⅥ	IntronⅥ	ExoⅦ	IntronⅦ	ExonⅧ	IntronⅨ	ExonⅩ	IntronⅩ	ExonⅩⅠ
1	nad5	18803	23131	417	1181	537	1165	1029
2	nad1	27071	35084	302	1442	91	3267	264	2288	360
3	cob	36380	47599	155	2184	210	1788	51	1514	88	1812	52	909	46	2101	310
4	cox2	48930	57538	82	1147	154	2586	91	1557	219	1055	146	1502	70
5	cox3	76069	79814	483	1669	195	1219	180
6	cox1	101903	117527	72	1835	155	2165	251	1317	67	2117	271	1311	72	969	48	1731	115	1499	51	1097	482
7	large subunit	1	13848	1537	1186	4155	5133	1837
8	small subunit	90477	95717	1877	2969	395
QN1
Number	Gene	Start	End	ExonI	IntronI	ExonII	IntronII	ExonIII	IntronⅢ	ExonⅣ	IntronⅣ	ExonⅤ	IntronⅤ	ExonⅥ	IntronⅥ	ExoⅦ	IntronⅦ	ExonⅧ	IntronⅨ	ExonⅩ	IntronⅩ	ExonⅩⅠ
1	nad5	18803	23137	417	1181	537	1171	1029
2	nad1	27077	35090	302	1442	91	3267	264	2288	360
3	cob	36386	47605	155	2184	210	1788	51	1514	88	1812	52	909	46	2101	310
4	cox2	48936	57547	82	1147	154	2589	91	1557	219	1055	146	1502	70
5	cox3	76078	79823	483	1669	195	1219	180
6	cox1	101910	117531	72	1832	155	2165	251	1317	67	2117	271	1311	72	969	48	1731	115	1499	51	1097	482
7	large subunit	1	13848	1537	1186	4155	5133	1837
8	small subunit	90485	95725	1877	2969	395
QN2
Number	Gene	Start	End	ExonI	IntronI	ExonII	IntronII	ExonIII	IntronⅢ	ExonⅣ	IntronⅣ	ExonⅤ	IntronⅤ	ExonⅥ	IntronⅥ	ExoⅦ	IntronⅦ	ExonⅧ	IntronⅨ	ExonⅩ	IntronⅩ	ExonⅩⅠ
1	nad5	18803	23125	417	1181	537	1159	1029
2	nad1	27065	35078	302	1442	91	3267	264	2288	360
3	cob	36374	47593	155	2184	210	1788	51	1514	88	1812	52	909	46	2101	310
4	cox2	48924	57532	82	1147	154	2586	91	1557	219	1055	146	1502	70
5	cox3	76063	79808	483	1669	195	1219	180
6	cox1	101896	117520	72	1835	155	2165	251	1317	67	2117	271	1311	72	969	48	1731	115	1499	51	1097	482
7	large subunit	1	13848	1537	1186	4155	5133	1837
8	small subunit	90472	95712	1877	2969	395
