# Supplementary material for: Characterization of Six Complete Mitochondrial Genomes and ITS Sequences from Armillaria mellea (Vahl) P. Kumm.: A Phylogenetic Study and Comparative Analysis
Source: Int J Mol Sci. 2026 Apr 10;27(8):3407. doi: 10.3390/ijms27083407 (PMC13116349; doi:10.3390/ijms27083407)
Supplement: Supplementary file 1 [file ijms-27-03407-s001.zip › Table S2.xlsx]

## Sheet: Sheet1
Table S2 The Tandem Repeats site and length of six A. mellea mitogenomes.
J4			NQ9			QM1			QM2			QN1			QN2
Start	End	Period Size	Start	End	Period Size	Start	End	Period Size	Start	End	Period Size	Start	End	Period Size	Start	End	Period Size
791	838	25	791	838	25	791	838	25	791	838	25	791	838	25	791	838	25
9925	9960	15	9925	9960	15	9925	9960	15	9925	9960	15	9925	9960	15	9925	9960	15
14272	14321	3	14272	14321	3	14272	14321	3	14272	14321	3	14272	14321	3	14272	14321	3
14261	14312	26	14261	14312	26	14261	14312	26	14261	14312	26	14261	14312	26	14261	14312	26
24344	24377	4	24344	24377	4	24344	24377	4	24350	24383	4	24356	24389	4	24344	24377	4
24344	24385	8	24344	24385	8	24344	24385	8	24350	24391	8	24356	24397	8	24344	24385	8
25632	25667	4	25632	25667	4	25632	25667	4	25638	25673	4	25644	25679	4	25632	25667	4
38351	38402	19	38351	38402	19	38351	38402	19	38357	38408	19	38363	38414	19	38351	38402	19
48680	48719	15	48680	48719	15	48680	48719	15	48686	48725	15	48692	48731	15	48680	48719	15
60067	60110	21	60067	60110	21	60067	60110	21	60073	60116	21	60082	60125	21	60067	60110	21
60927	60985	27	60927	60985	27	60927	60985	27	60933	60991	27	60942	61000	27	60927	60985	27
60942	60991	9	60942	60991	9	60942	60991	9	60948	60997	9	60957	61006	9	60942	60991	9
62829	62868	12	62829	62868	12	62829	62868	12	62835	62874	12	62844	62883	12	62829	62868	12
76013	76064	19	76013	76064	19	76013	76064	19	76019	76070	19	76028	76079	19	76013	76064	19
76039	76114	33	76039	76114	33	76039	76114	33	76045	76120	33	76054	76129	33	76039	76114	33
78688	78715	4	78688	78715	4	78688	78715	4	78694	78721	4	78703	78730	4	78688	78715	4
78720	78762	4	78720	78762	4	78720	78762	4	78726	78768	4	78735	78777	4	78720	78762	4
79806	79850	19	79806	79850	19	79806	79850	19	79812	79856	19	79821	79865	19	79806	79850	19
85773	85797	9	85773	85797	9	85773	85797	9	85779	85803	9	85788	85812	9	85774	85798	9
87837	87863	10	87837	87863	10	87837	87863	10	87843	87869	10	87851	87877	10	87838	87864	10
88137	88171	15	88137	88171	15	88137	88171	15	88143	88177	15	88151	88185	15	88138	88172	15
88144	88178	15	88144	88178	15	88144	88178	15	88150	88184	15	88158	88192	15	88145	88179	15
92343	92385	16	92343	92385	16	92343	92385	16	92349	92391	16	92357	92399	16	92344	92386	16
92337	92387	22	92337	92387	22	92337	92387	22	92343	92393	22	92351	92401	22	92338	92388	22
98852	98896	20	98848	98892	20	98848	98892	20	98857	98901	20	98865	98909	20	98851	98895	20
						102890	103017	64
